# Supplementary material for: Antioxidant Therapy Reduces Oxidative Stress, Restores Na,K-ATPase Function and Induces Neuroprotection in Rodent Models of Seizure and Epilepsy: A Systematic Review and Meta-Analysis
Source: Antioxidants (Basel). 2023 Jul 7;12(7):1397. doi: 10.3390/antiox12071397 (PMC10376594; doi:10.3390/antiox12071397)
Supplement: Supplementary file 1 [file antioxidants-12-01397-s001.zip]

Archive with 1 entries (1 files):
- antioxidants-2372509-supplementary.pdf
